# Supplementary material for: Chemosensory communication of aggression: women's fine-tuned neural processing of male aggression signals
Source: Philos Trans R Soc Lond B Biol Sci. 2020 Apr 20;375(1800):20190270. doi: 10.1098/rstb.2019.0270 (PMC7209929; doi:10.1098/rstb.2019.0270)
Supplement: Original data: Sweat donation [file rstb20190270supp2.zip]

Archive with 1 entries (1 files):
- rstb20190270supp2.sav
